# Supplementary material for: 2-(Naphthalen-1-yl­amino)­cyclo­hexa­nol
Source: Acta Crystallogr Sect E Struct Rep Online. 2011 Jun 11;67(Pt 7):o1628. doi: 10.1107/S1600536811021714 (PMC3152018; doi:10.1107/S1600536811021714)
Supplement: Supplementary file 1 [file e-67-o1628-sup1.cif]

##############################################################################
#                                                                            #
# This CIF contains the data in a paper accepted for publication in          #
# Acta Crystallographica Section E. It conforms to the requirements of       #
# Notes for Authors for Acta Crystallographica Section E, and has been       #
# peer reviewed under the auspices of the IUCr Commission on Journals.       #
#                                                                            #
# Full details of the Crystallographic Information File format               #
# are given in the paper "The Crystallographic Information File (CIF):       #
# a New Standard Archive File for Crystallography" by S. R. Hall, F. H.      #
# Allen and I. D. Brown [Acta Cryst. (1991), A47, 655-685].                  #
#                                                                            #
# The current version of the core CIF dictionary is obtainable from          #
# ftp://ftp.iucr.org/pub/cif_core.dic.                                       #
#                                                                            #
# Software is freely available for graphical display of the structure(s)     #
# in this CIF. For information consult the CIF software page                 #
# http://www.iucr.org/resources/cif/software.                                #
#                                                                            #
# This file may be used for bona fide research purposes within the           #
# scientific community so long as proper attribution is given to the journal # 
# article from which it was obtained.                                        #
#                                                                            #
##############################################################################
data_global
_audit_creation_method     'ModiCIF v2.00'
_journal_date_recd_electronic     2011-06-03
_journal_date_accepted     2011-06-06
_journal_name_full     'Acta Crystallographica, Section E'
_journal_year     2011
_journal_volume     67
_journal_issue      7
_journal_page_first     o1628
_journal_page_last     o1628
_journal_paper_category     QO
_journal_coeditor_code     ZL2377
_publ_contact_author
;
 Prof. Corrado Rizzoli
 Universit\'a degli Studi di Parma
 Dipartimento di Chimica Generale ed Inorganica
 Chimica Analitica, Chimica Fisica
 Viale G. P. Usberti 17/A
 I-43124 Parma
 Italy
;
_publ_contact_author_email     'corrado.rizzoli@unipr.it'
_publ_contact_author_fax     '[++39]521 905 556'
_publ_contact_author_phone     '[++39]521 905 449'
_publ_section_title
;
2-(Naphthalen-1-ylamino)cyclohexanol
;
loop_
    _publ_author_name
    _publ_author_address
    'Rachid Outouch'
;    Equipe de Chimie de Coordination et Catalyse
     Facult\'e des Sciences-Semlalia
     BP 2390
     40001 Marrakech
     Morocco
;
    'Brahim Boualy'
;    Equipe de Chimie de Coordination et Catalyse
     Facult\'e des Sciences-Semlalia
     BP 2390
     40001 Marrakech
     Morocco
;
    'Mustapha Ait Ali'
;    Equipe de Chimie de Coordination et Catalyse
     Facult\'e des Sciences-Semlalia
     BP 2390
     40001 Marrakech
     Morocco
;
    'Larbi El Firdoussi'
;    Equipe de Chimie de Coordination et Catalyse
     Facult\'e des Sciences-Semlalia
     BP 2390
     40001 Marrakech
     Morocco
;
    'Corrado Rizzoli'
;    Dipartimento di Chimica Generale ed Inorganica
     Chimica Analitica, Chimica Fisica
     Universit\'a degli Studi di Parma
     Viale G. P. Usberti 17/A
     I-43124 Parma
     Italy
;
data_I
_chemical_name_systematic
;
2-(Naphthalen-1-ylamino)cyclohexanol
;
_chemical_name_common     ?
_chemical_formula_moiety     'C16 H19 N O'
_chemical_formula_sum     'C16 H19 N O'
_chemical_formula_iupac     'C16 H19 N O'
_chemical_formula_weight     241.32
_chemical_melting_point     ?
_symmetry_cell_setting     orthorhombic
_symmetry_space_group_name_H-M     'P c a 21'
_symmetry_space_group_name_Hall     'P 2c -2ac'
loop_
    _symmetry_equiv_pos_as_xyz
    'x,y,z'
    '-x,-y,z+1/2'
    '-x+1/2,y,z+1/2'
    'x+1/2,-y,z'
_cell_length_a     12.0278(4)
_cell_length_b     11.5910(3)
_cell_length_c     9.5566(3)
_cell_angle_alpha     90.00
_cell_angle_beta     90.00
_cell_angle_gamma     90.00
_cell_volume     1332.33(7)
_cell_formula_units_Z     4
_cell_measurement_reflns_used     48
_cell_measurement_theta_min     16.72
_cell_measurement_theta_max     36.30
_cell_measurement_temperature     294(2)
_exptl_crystal_description     block
_exptl_crystal_colour     pale-blue
_exptl_crystal_size_max     0.18
_exptl_crystal_size_mid     0.15
_exptl_crystal_size_min     0.10
_exptl_crystal_density_diffrn     1.203
_exptl_crystal_density_meas     ?
_exptl_crystal_density_method     'not measured'
_exptl_crystal_F_000     520
_exptl_absorpt_coefficient_mu     0.579
_exptl_absorpt_correction_type     none
_exptl_absorpt_process_details     ?
_exptl_absorpt_correction_T_min     ?
_exptl_absorpt_correction_T_max     ?
_exptl_special_details
;
;
_diffrn_ambient_temperature     294(2)
_diffrn_radiation_type     CuK\a
_diffrn_radiation_wavelength     1.54178
_diffrn_radiation_source     'fine-focus sealed tube'
_diffrn_radiation_monochromator     graphite
_diffrn_measurement_device     'Siemens AED'
_diffrn_measurement_method     '\q/2\q scans'
_diffrn_reflns_number     4933
_diffrn_reflns_av_R_equivalents     0.0344
_diffrn_reflns_av_sigmaI/netI     0.0216
_diffrn_reflns_theta_min     3.81
_diffrn_reflns_theta_max     69.85
_diffrn_reflns_theta_full     69.85
_diffrn_measured_fraction_theta_max     1.000
_diffrn_measured_fraction_theta_full     1.000
_diffrn_reflns_limit_h_min     -14
_diffrn_reflns_limit_h_max     13
_diffrn_reflns_limit_k_min     -14
_diffrn_reflns_limit_k_max     13
_diffrn_reflns_limit_l_min     -11
_diffrn_reflns_limit_l_max     5
_diffrn_standards_number     3
_diffrn_standards_interval_count     100
_diffrn_standards_interval_time     ?
_diffrn_standards_decay_%     0.0
_refine_special_details
;
Refinement of <i>F</i>^2^ against ALL reflections. The weighted <i>R</i>-factor
<i>wR</i> and goodness of fit <i>S</i> are based on <i>F</i>^2^, conventional
<i>R</i>-factors <i>R</i> are based on <i>F</i>, with <i>F</i> set to zero for
negative <i>F</i>^2^. The threshold expression of <i>F</i>^2^ >
\s(<i>F</i>^2^) is used only for calculating <i>R</i>-factors(gt) <i>etc</i>.
and is not relevant to the choice of reflections for refinement.
<i>R</i>-factors based on <i>F</i>^2^ are statistically about twice as large
as those based on <i>F</i>, and <i>R</i>- factors based on ALL data will be
even larger.
;
_reflns_number_total     1353
_reflns_number_gt     1326
_reflns_threshold_expression     I>2\s(I)
_refine_ls_structure_factor_coef     Fsqd
_refine_ls_matrix_type     full
_refine_ls_R_factor_all     0.0302
_refine_ls_R_factor_gt     0.0297
_refine_ls_wR_factor_gt     0.0860
_refine_ls_wR_factor_ref     0.0867
_refine_ls_goodness_of_fit_ref     1.077
_refine_ls_restrained_S_all     1.076
_refine_ls_number_reflns     1353
_refine_ls_number_parameters     169
_refine_ls_number_restraints     1
_refine_ls_hydrogen_treatment     mixed
_refine_ls_weighting_scheme     calc
_refine_ls_weighting_details
         'calc w=1/[\s^2^(Fo^2^)+(0.0541P)^2^+0.0897P] where P=(Fo^2^+2Fc^2^)/3'
_atom_sites_solution_hydrogens     geom
_atom_sites_solution_primary     direct
_atom_sites_solution_secondary     difmap
_refine_ls_shift/su_max     0.000
_refine_ls_shift/su_mean     0.000
_refine_diff_density_max     0.144
_refine_diff_density_min     -0.130
_refine_ls_extinction_method     SHELXL
_refine_ls_extinction_coef     0.0102(11)
_refine_ls_abs_structure_details     ?
_refine_ls_abs_structure_Flack     ?
loop_
    _atom_type_symbol
    _atom_type_description
    _atom_type_scat_dispersion_real
    _atom_type_scat_dispersion_imag
    _atom_type_scat_source
    'O' 'O' 0.0492 0.0322
                         'International Tables Vol C Tables 4.2.6.8 and 6.1.1.4'
    'H' 'H' 0.0000 0.0000
                         'International Tables Vol C Tables 4.2.6.8 and 6.1.1.4'
    'N' 'N' 0.0311 0.0180
                         'International Tables Vol C Tables 4.2.6.8 and 6.1.1.4'
    'C' 'C' 0.0181 0.0091
                         'International Tables Vol C Tables 4.2.6.8 and 6.1.1.4'
_computing_data_collection     '<i>AED</i> (Belletti <i>et al.</i>, 1993)'
_computing_cell_refinement     '<i>AED</i> (Belletti <i>et al.</i>, 1993)'
_computing_data_reduction     '<i>AED</i> (Belletti <i>et al.</i>, 1993)'
_computing_structure_solution     '<i>SIR97</i> (Altomare <i>et al.</i>, 1999)'
_computing_structure_refinement     '<i>SHELXL97</i> (Sheldrick, 2008)'
_computing_molecular_graphics
;
<i>ORTEP-3 for Windows</i> (Farrugia, 1997) and <i>SCHAKAL97</i>
(Keller, 1997)
;
_computing_publication_material
;
<i>SHELXL97</i> and <i>PARST95</i> (Nardelli, 1995)
;
loop_
    _atom_site_type_symbol
    _atom_site_label
    _atom_site_fract_x
    _atom_site_fract_y
    _atom_site_fract_z
    _atom_site_U_iso_or_equiv
    _atom_site_adp_type
    _atom_site_calc_flag
    _atom_site_refinement_flags
    _atom_site_occupancy
    _atom_site_symmetry_multiplicity
    _atom_site_disorder_assembly
    _atom_site_disorder_group
    O O1 0.27577(13) -0.01165(12) 0.00639(19) 0.0690(4) Uani d . 1 1 . .
    H H1O 0.2788 0.0522 0.0431 0.104 Uiso calc R 1 1 . .
    N N1 0.14586(12) 0.08201(12) 0.21600(17) 0.0491(3) Uani d . 1 1 . .
    H H1N 0.1730(16) 0.0622(17) 0.292(3) 0.054(5) Uiso d . 1 1 . .
    C C1 0.20467(14) -0.08488(14) 0.08667(19) 0.0471(4) Uani d . 1 1 . .
    H H1 0.2464 -0.1137 0.1675 0.057 Uiso calc R 1 1 . .
    C C2 0.16883(16) -0.18640(16) -0.0013(2) 0.0572(4) Uani d . 1 1 . .
    H H2A 0.2339 -0.2284 -0.0331 0.069 Uiso calc R 1 1 . .
    H H2B 0.1288 -0.1591 -0.0829 0.069 Uiso calc R 1 1 . .
    C C3 0.09482(17) -0.26593(17) 0.0831(3) 0.0661(6) Uani d . 1 1 . .
    H H3A 0.1366 -0.2976 0.1609 0.079 Uiso calc R 1 1 . .
    H H3B 0.0706 -0.3296 0.0246 0.079 Uiso calc R 1 1 . .
    C C4 -0.00636(18) -0.20139(19) 0.1385(3) 0.0747(7) Uani d . 1 1 . .
    H H4A -0.0500 -0.2527 0.1969 0.090 Uiso calc R 1 1 . .
    H H4B -0.0525 -0.1774 0.0605 0.090 Uiso calc R 1 1 . .
    C C5 0.02757(15) -0.09561(16) 0.2233(2) 0.0577(5) Uani d . 1 1 . .
    H H5A -0.0384 -0.0529 0.2503 0.069 Uiso calc R 1 1 . .
    H H5B 0.0651 -0.1202 0.3081 0.069 Uiso calc R 1 1 . .
    C C6 0.10412(13) -0.01752(13) 0.13964(18) 0.0458(4) Uani d . 1 1 . .
    H H6 0.0628 0.0107 0.0582 0.055 Uiso calc R 1 1 . .
    C C7 0.08882(12) 0.18703(14) 0.22162(18) 0.0431(3) Uani d . 1 1 . .
    C C8 -0.01028(14) 0.20562(15) 0.1532(2) 0.0500(4) Uani d . 1 1 . .
    H H8 -0.0435 0.1456 0.1040 0.060 Uiso calc R 1 1 . .
    C C9 -0.06185(15) 0.31447(17) 0.1569(2) 0.0583(5) Uani d . 1 1 . .
    H H9 -0.1284 0.3253 0.1091 0.070 Uiso calc R 1 1 . .
    C C10 -0.01684(16) 0.40383(17) 0.2286(3) 0.0609(5) Uani d . 1 1 . .
    H H10 -0.0527 0.4749 0.2303 0.073 Uiso calc R 1 1 . .
    C C11 0.08457(15) 0.38906(15) 0.3007(2) 0.0530(4) Uani d . 1 1 . .
    C C12 0.1337(2) 0.47978(17) 0.3771(3) 0.0687(6) Uani d . 1 1 . .
    H H12 0.0984 0.5511 0.3805 0.082 Uiso calc R 1 1 . .
    C C13 0.2316(2) 0.46537(17) 0.4458(3) 0.0744(6) Uani d . 1 1 . .
    H H13 0.2618 0.5261 0.4968 0.089 Uiso calc R 1 1 . .
    C C14 0.28733(17) 0.35946(17) 0.4400(3) 0.0630(5) Uani d . 1 1 . .
    H H14 0.3550 0.3504 0.4859 0.076 Uiso calc R 1 1 . .
    C C15 0.24238(16) 0.26941(14) 0.3671(2) 0.0508(4) Uani d . 1 1 . .
    H H15 0.2803 0.1995 0.3636 0.061 Uiso calc R 1 1 . .
    C C16 0.13946(13) 0.28016(13) 0.29679(17) 0.0443(4) Uani d . 1 1 . .
loop_
    _atom_site_aniso_label
    _atom_site_aniso_U_11
    _atom_site_aniso_U_22
    _atom_site_aniso_U_33
    _atom_site_aniso_U_12
    _atom_site_aniso_U_13
    _atom_site_aniso_U_23
    O1 0.0746(9) 0.0685(8) 0.0640(9) -0.0070(7) 0.0230(8) 0.0016(8)
    N1 0.0558(8) 0.0455(7) 0.0460(8) 0.0049(6) -0.0107(7) -0.0054(7)
    C1 0.0484(8) 0.0510(8) 0.0419(8) 0.0012(7) 0.0005(7) 0.0008(7)
    C2 0.0614(10) 0.0588(9) 0.0513(10) 0.0102(8) -0.0018(8) -0.0113(9)
    C3 0.0658(11) 0.0534(10) 0.0793(14) -0.0043(8) 0.0012(11) -0.0181(10)
    C4 0.0556(10) 0.0691(13) 0.0995(19) -0.0144(9) 0.0103(12) -0.0260(13)
    C5 0.0532(9) 0.0604(10) 0.0595(11) -0.0051(8) 0.0087(9) -0.0113(9)
    C6 0.0478(7) 0.0490(8) 0.0407(9) 0.0029(6) -0.0057(7) -0.0039(7)
    C7 0.0445(7) 0.0460(8) 0.0389(8) 0.0010(6) 0.0033(7) 0.0017(7)
    C8 0.0462(8) 0.0537(9) 0.0501(10) -0.0019(7) -0.0029(7) 0.0006(8)
    C9 0.0486(9) 0.0647(10) 0.0616(11) 0.0069(8) -0.0053(9) 0.0068(10)
    C10 0.0596(10) 0.0545(10) 0.0684(12) 0.0133(8) 0.0016(10) 0.0020(9)
    C11 0.0580(9) 0.0501(8) 0.0508(10) 0.0029(7) 0.0059(8) -0.0026(8)
    C12 0.0814(13) 0.0501(9) 0.0747(15) 0.0058(9) -0.0010(12) -0.0125(10)
    C13 0.0828(15) 0.0594(10) 0.0811(15) -0.0082(10) -0.0099(13) -0.0226(12)
    C14 0.0622(10) 0.0653(10) 0.0616(11) -0.0076(9) -0.0105(9) -0.0066(10)
    C15 0.0516(8) 0.0516(8) 0.0491(9) -0.0001(8) -0.0023(8) -0.0023(8)
    C16 0.0478(8) 0.0466(8) 0.0385(8) -0.0007(6) 0.0044(7) -0.0003(7)
loop_
    _geom_bond_atom_site_label_1
    _geom_bond_atom_site_label_2
    _geom_bond_site_symmetry_2
    _geom_bond_distance
    _geom_bond_publ_flag
    O1 C1 . 1.428(2) ?
    O1 H1O . 0.8200 ?
    N1 C7 . 1.398(2) ?
    N1 C6 . 1.454(2) ?
    N1 H1N . 0.83(3) ?
    C1 C2 . 1.509(2) ?
    C1 C6 . 1.526(2) ?
    C1 H1 . 0.9800 ?
    C2 C3 . 1.514(3) ?
    C2 H2A . 0.9700 ?
    C2 H2B . 0.9700 ?
    C3 C4 . 1.523(3) ?
    C3 H3A . 0.9700 ?
    C3 H3B . 0.9700 ?
    C4 C5 . 1.526(3) ?
    C4 H4A . 0.9700 ?
    C4 H4B . 0.9700 ?
    C5 C6 . 1.519(3) ?
    C5 H5A . 0.9700 ?
    C5 H5B . 0.9700 ?
    C6 H6 . 0.9800 ?
    C7 C8 . 1.377(2) ?
    C7 C16 . 1.433(2) ?
    C8 C9 . 1.406(2) ?
    C8 H8 . 0.9300 ?
    C9 C10 . 1.355(3) ?
    C9 H9 . 0.9300 ?
    C10 C11 . 1.411(3) ?
    C10 H10 . 0.9300 ?
    C11 C12 . 1.410(3) ?
    C11 C16 . 1.425(2) ?
    C12 C13 . 1.359(4) ?
    C12 H12 . 0.9300 ?
    C13 C14 . 1.399(3) ?
    C13 H13 . 0.9300 ?
    C14 C15 . 1.367(3) ?
    C14 H14 . 0.9300 ?
    C15 C16 . 1.414(3) ?
    C15 H15 . 0.9300 ?
loop_
    _geom_angle_atom_site_label_1
    _geom_angle_atom_site_label_2
    _geom_angle_atom_site_label_3
    _geom_angle_site_symmetry_1
    _geom_angle_site_symmetry_3
    _geom_angle
    _geom_angle_publ_flag
    C1 O1 H1O . . 109.5 ?
    C7 N1 C6 . . 122.71(14) ?
    C7 N1 H1N . . 113.6(15) ?
    C6 N1 H1N . . 110.9(14) ?
    O1 C1 C2 . . 109.60(16) ?
    O1 C1 C6 . . 110.40(13) ?
    C2 C1 C6 . . 110.94(14) ?
    O1 C1 H1 . . 108.6 ?
    C2 C1 H1 . . 108.6 ?
    C6 C1 H1 . . 108.6 ?
    C1 C2 C3 . . 110.28(17) ?
    C1 C2 H2A . . 109.6 ?
    C3 C2 H2A . . 109.6 ?
    C1 C2 H2B . . 109.6 ?
    C3 C2 H2B . . 109.6 ?
    H2A C2 H2B . . 108.1 ?
    C2 C3 C4 . . 110.83(17) ?
    C2 C3 H3A . . 109.5 ?
    C4 C3 H3A . . 109.5 ?
    C2 C3 H3B . . 109.5 ?
    C4 C3 H3B . . 109.5 ?
    H3A C3 H3B . . 108.1 ?
    C3 C4 C5 . . 111.45(16) ?
    C3 C4 H4A . . 109.3 ?
    C5 C4 H4A . . 109.3 ?
    C3 C4 H4B . . 109.3 ?
    C5 C4 H4B . . 109.3 ?
    H4A C4 H4B . . 108.0 ?
    C6 C5 C4 . . 111.16(18) ?
    C6 C5 H5A . . 109.4 ?
    C4 C5 H5A . . 109.4 ?
    C6 C5 H5B . . 109.4 ?
    C4 C5 H5B . . 109.4 ?
    H5A C5 H5B . . 108.0 ?
    N1 C6 C5 . . 114.69(15) ?
    N1 C6 C1 . . 107.38(13) ?
    C5 C6 C1 . . 110.50(13) ?
    N1 C6 H6 . . 108.0 ?
    C5 C6 H6 . . 108.0 ?
    C1 C6 H6 . . 108.0 ?
    C8 C7 N1 . . 122.87(15) ?
    C8 C7 C16 . . 119.24(15) ?
    N1 C7 C16 . . 117.81(14) ?
    C7 C8 C9 . . 120.67(17) ?
    C7 C8 H8 . . 119.7 ?
    C9 C8 H8 . . 119.7 ?
    C10 C9 C8 . . 121.51(17) ?
    C10 C9 H9 . . 119.2 ?
    C8 C9 H9 . . 119.2 ?
    C9 C10 C11 . . 119.97(17) ?
    C9 C10 H10 . . 120.0 ?
    C11 C10 H10 . . 120.0 ?
    C12 C11 C10 . . 121.65(17) ?
    C12 C11 C16 . . 118.67(18) ?
    C10 C11 C16 . . 119.68(16) ?
    C13 C12 C11 . . 121.47(19) ?
    C13 C12 H12 . . 119.3 ?
    C11 C12 H12 . . 119.3 ?
    C12 C13 C14 . . 120.24(19) ?
    C12 C13 H13 . . 119.9 ?
    C14 C13 H13 . . 119.9 ?
    C15 C14 C13 . . 120.04(19) ?
    C15 C14 H14 . . 120.0 ?
    C13 C14 H14 . . 120.0 ?
    C14 C15 C16 . . 121.42(17) ?
    C14 C15 H15 . . 119.3 ?
    C16 C15 H15 . . 119.3 ?
    C15 C16 C11 . . 118.12(15) ?
    C15 C16 C7 . . 122.96(14) ?
    C11 C16 C7 . . 118.92(15) ?
loop_
    _geom_hbond_atom_site_label_D
    _geom_hbond_atom_site_label_H
    _geom_hbond_atom_site_label_A
    _geom_hbond_site_symmetry_A
    _geom_hbond_distance_DH
    _geom_hbond_distance_HA
    _geom_hbond_distance_DA
    _geom_hbond_angle_DHA
    N1 H1N O1 3_555 0.83(3) 2.30(3) 3.125(2) 171(2)
    C14 H14 Cg1 3_555 0.93 2.71 3.530(3) 148
