# Supplementary material for: 2-(Naphthalen-1-yl­amino)­cyclo­hexa­nol
Source: Acta Crystallogr Sect E Struct Rep Online. 2011 Jun 11;67(Pt 7):o1628. doi: 10.1107/S1600536811021714 (PMC3152018; doi:10.1107/S1600536811021714)
Supplement: Supplementary file 2 [file e-67-o1628-Isup2.hkl]

# 
# h,k,l, Fc-squared, Fo-squared, sigma(Fo-squared) and status flag 
# 
data_I
_shelx_title ' BOU8 - Pca21' 
_shelx_refln_list_code          4 
_shelx_F_calc_maximum      147.04 
_exptl_crystal_F_000       520.00 
_reflns_d_resolution_high  0.8211 
 
loop_ 
 _symmetry_equiv_pos_as_xyz 
 'x, y, z' 
 '-x, -y, z+1/2' 
 '-x+1/2, y, z+1/2' 
 'x+1/2, -y, z' 
 
_cell_length_a    12.0278 
_cell_length_b    11.5910 
_cell_length_c     9.5566 
_cell_angle_alpha  90.000 
_cell_angle_beta   90.000 
_cell_angle_gamma  90.000 
 
_shelx_F_squared_multiplier     1.000 
 
loop_ 
 _refln_index_h 
 _refln_index_k 
 _refln_index_l 
 _refln_F_squared_calc 
 _refln_F_squared_meas 
 _refln_F_squared_sigma 
 _refln_observed_status 
   2   0   0       10.42       17.91      0.29 o 
   4   0   0      581.52      547.75      2.23 o 
   6   0   0      214.87      257.06      1.94 o 
   8   0   0      473.88      499.18      3.29 o 
  10   0   0       40.09       42.15      1.09 o 
  12   0   0       33.41       28.42      0.91 o 
  14   0   0       31.58       33.79      0.82 o 
   0   1   0     1807.25     1710.01      1.51 o 
   1   1   0      731.98      742.14      4.16 o 
   2   1   0       87.47       79.03      1.38 o 
   3   1   0      780.53      761.74      1.64 o 
   4   1   0       35.68       32.97      1.26 o 
   5   1   0       98.94      102.79      0.79 o 
   6   1   0      124.86      116.10      0.93 o 
   7   1   0      537.65      634.65      3.96 o 
   8   1   0        0.60        1.47      0.19 o 
   9   1   0       17.74       16.12      1.15 o 
  10   1   0       24.50       25.79      0.62 o 
  11   1   0       33.61       33.16      0.71 o 
  12   1   0        1.60        1.70      0.22 o 
  13   1   0        6.01        6.04      0.30 o 
  14   1   0        2.70        1.35      0.16 o 
   0   2   0      164.53      146.64      0.57 o 
   1   2   0     2856.74     2830.72     37.54 o 
   2   2   0     2839.91     2726.54     37.50 o 
   3   2   0     1617.39     1570.75     16.04 o 
   4   2   0        6.77        6.24      0.20 o 
   5   2   0       86.55       82.06      3.55 o 
   6   2   0       53.71       62.76      1.71 o 
   7   2   0        0.00        0.07      0.17 o 
   8   2   0        0.44        0.55      0.21 o 
   9   2   0       12.47       11.06      0.40 o 
  10   2   0        0.28        0.67      0.22 o 
  11   2   0       37.72       37.38      0.76 o 
  12   2   0      102.50      111.76      3.13 o 
  13   2   0        0.15        0.33      0.12 o 
  14   2   0        2.95        1.55      0.17 o 
   0   3   0       85.71       84.28      0.54 o 
   1   3   0       24.05       22.55      0.29 o 
   2   3   0      758.85      707.11     21.78 o 
   3   3   0      551.39      537.98     14.69 o 
   4   3   0       60.17       75.33      0.74 o 
   5   3   0      523.90      494.34      9.63 o 
   6   3   0      820.61      845.39     10.45 o 
   7   3   0       41.52       44.11      0.71 o 
   8   3   0       41.89       37.97      0.97 o 
   9   3   0       57.89       60.24      0.91 o 
  10   3   0        4.91        4.80      0.33 o 
  11   3   0       63.94       62.31      0.96 o 
  12   3   0       44.58       46.93      1.34 o 
  13   3   0        1.60        1.21      0.17 o 
  14   3   0        0.14        0.43      0.12 o 
   0   4   0     1432.56     1385.91      2.59 o 
   1   4   0       56.26       55.43      0.52 o 
   2   4   0      823.39      754.27      2.01 o 
   3   4   0      415.48      435.58     14.83 o 
   4   4   0       10.12       12.71      0.43 o 
   5   4   0     1108.57     1063.60     31.35 o 
   6   4   0      308.94      309.27     10.03 o 
   7   4   0      154.78      147.27      2.59 o 
   8   4   0      364.48      380.03      5.42 o 
   9   4   0      251.10      257.03     10.27 o 
  10   4   0        3.01        2.68      0.26 o 
  11   4   0       17.82       17.71      0.57 o 
  12   4   0       11.10        9.35      0.53 o 
  13   4   0        0.06        0.17      0.14 o 
  14   4   0        1.33        1.15      0.20 o 
   0   5   0      101.93       94.82      0.86 o 
   1   5   0       73.26       71.13      0.67 o 
   2   5   0      665.47      688.77      9.93 o 
   3   5   0       48.52       45.56      1.10 o 
   4   5   0      497.49      487.30     21.16 o 
   5   5   0       81.41       81.98      2.72 o 
   6   5   0        0.64        1.17      0.16 o 
   7   5   0        7.81        7.77      0.42 o 
   8   5   0       12.65       11.84      0.43 o 
   9   5   0      257.53      254.41     12.44 o 
  10   5   0      319.42      354.90     13.46 o 
  11   5   0       87.72       90.39      3.09 o 
  12   5   0      106.45      106.82      3.89 o 
  13   5   0        6.14        5.22      0.25 o 
   0   6   0        0.48        0.00      0.10 o 
   1   6   0      118.72      118.57      0.96 o 
   2   6   0       59.41       56.14      2.30 o 
   3   6   0      488.58      511.89      4.38 o 
   4   6   0       27.34       25.06      2.49 o 
   5   6   0      152.28      172.27      6.59 o 
   6   6   0      106.74      105.81      5.36 o 
   7   6   0        3.31        2.90      0.24 o 
   8   6   0       34.13       32.28      0.83 o 
   9   6   0      218.31      244.04      9.71 o 
  10   6   0        3.45        5.20      0.32 o 
  11   6   0        0.11        0.29      0.17 o 
  12   6   0        0.00       -0.04      0.13 o 
  13   6   0        0.80        0.69      0.14 o 
   0   7   0      118.89      120.13      1.07 o 
   1   7   0       32.31       29.12      0.54 o 
   2   7   0       36.90       40.20      0.64 o 
   3   7   0        0.09        0.47      0.16 o 
   4   7   0       26.05       26.16      0.55 o 
   5   7   0       43.24       39.29      0.72 o 
   6   7   0      362.31      353.03     15.48 o 
   7   7   0        4.34        3.36      0.32 o 
   8   7   0        6.48        6.53      0.35 o 
   9   7   0        5.84        5.98      0.33 o 
  10   7   0       18.93       17.02      0.54 o 
  11   7   0       62.78       66.76      1.68 o 
  12   7   0        0.47        0.27      0.12 o 
   0   8   0        4.26        6.03      0.38 o 
   1   8   0       70.54       66.80      0.88 o 
   2   8   0      148.09      129.00      1.23 o 
   3   8   0        1.02        1.11      0.31 o 
   4   8   0        2.25        2.33      0.27 o 
   5   8   0       46.87       51.41      3.34 o 
   6   8   0      183.95      175.86     10.84 o 
   7   8   0       28.05       26.32      1.45 o 
   8   8   0       10.23       10.92      0.72 o 
   9   8   0        2.74        2.34      0.27 o 
  10   8   0        0.01        0.14      0.14 o 
  11   8   0        1.58        1.50      0.17 o 
  12   8   0        8.51       12.04      0.31 o 
   0   9   0       48.87       48.81      0.81 o 
   1   9   0       40.08       39.94      1.22 o 
   2   9   0        0.64        0.48      0.17 o 
   3   9   0      135.84      129.70      1.34 o 
   4   9   0      165.39      141.18      4.04 o 
   5   9   0       44.77       36.79      0.74 o 
   6   9   0        7.08        6.23      0.34 o 
   7   9   0       79.76       77.84      3.96 o 
   8   9   0        0.46        0.52      0.18 o 
   9   9   0       10.52       10.21      0.50 o 
  10   9   0        3.56        4.92      0.37 o 
  11   9   0        2.25        2.27      0.18 o 
   0  10   0      591.96      548.49      8.73 o 
   1  10   0      324.05      314.30      2.12 o 
   2  10   0      155.23      146.83      2.44 o 
   3  10   0       30.30       25.16      0.62 o 
   4  10   0        2.99        3.11      0.26 o 
   5  10   0        4.96        4.48      0.29 o 
   6  10   0       42.67       42.13      3.29 o 
   7  10   0       60.67       57.21      3.50 o 
   8  10   0        8.32        9.05      0.50 o 
   9  10   0       32.27       34.52      2.23 o 
  10  10   0        7.05        8.58      0.52 o 
   0  11   0      493.82      464.38      5.20 o 
   1  11   0        0.10        0.77      0.20 o 
   2  11   0      140.70      138.26      4.82 o 
   3  11   0        5.24        5.53      0.31 o 
   4  11   0        3.01        2.18      0.22 o 
   5  11   0        1.86        1.57      0.20 o 
   6  11   0        9.08        6.94      0.32 o 
   7  11   0        8.30        8.48      0.41 o 
   8  11   0        7.37        6.61      0.33 o 
   9  11   0        7.35        6.36      0.41 o 
   0  12   0        6.27        5.95      0.33 o 
   1  12   0        6.58        6.62      0.38 o 
   2  12   0        7.39        7.29      0.34 o 
   3  12   0        8.70        8.35      0.37 o 
   4  12   0        4.13        2.86      0.22 o 
   5  12   0       16.64       13.82      0.41 o 
   6  12   0        0.41        0.10      0.12 o 
   7  12   0        2.26        2.49      0.17 o 
   0  13   0        0.77        0.94      0.16 o 
   1  13   0       15.21       15.19      0.96 o 
   2  13   0        3.76        3.57      0.51 o 
   3  13   0        0.69        0.42      0.13 o 
   4  13   0        0.01        0.06      0.11 o 
   5  13   0        5.86        5.19      0.23 o 
   0  14   0        1.21        0.70      0.13 o 
   1  14   0       18.13       20.43      0.97 o 
   2   0   1    11199.71    12012.23      6.80 o 
   4   0   1      287.77      326.26      4.66 o 
   6   0   1     1433.31     1566.08     20.69 o 
   8   0   1      152.03      165.68      1.35 o 
  10   0   1       91.98       93.87      2.91 o 
  12   0   1       60.02       62.00      1.44 o 
  14   0   1       10.70        9.87      0.33 o 
   1   1   1     2833.19     2878.06     60.44 o 
   2   1   1     2495.73     2560.34     15.42 o 
   3   1   1      701.81      687.61     13.91 o 
   4   1   1       84.88       63.05      0.75 o 
   5   1   1      372.21      389.50      6.33 o 
   6   1   1      307.80      294.66      1.96 o 
   7   1   1       36.60       39.33      0.43 o 
   8   1   1       48.94       51.63      0.75 o 
   9   1   1        9.66        8.42      0.25 o 
  10   1   1       19.46       19.87      0.39 o 
  11   1   1       12.50       13.97      0.34 o 
  12   1   1       13.98       14.44      0.38 o 
  13   1   1       36.75       35.50      0.53 o 
  14   1   1        1.36        1.24      0.11 o 
   1   2   1     2378.47     2417.27     17.48 o 
   2   2   1      981.82      863.38     18.88 o 
   3   2   1     1678.51     1631.98     29.43 o 
   4   2   1      640.94      563.28      6.79 o 
   5   2   1      616.53      619.03      8.29 o 
   6   2   1       43.77       44.29      0.63 o 
   7   2   1       57.54       52.95      0.89 o 
   8   2   1      126.15      124.14      1.59 o 
   9   2   1        2.86        2.36      0.15 o 
  10   2   1       10.02        9.49      0.28 o 
  11   2   1        0.40        0.21      0.14 o 
  12   2   1       11.35       10.07      0.29 o 
  13   2   1        6.44        6.41      0.22 o 
  14   2   1        4.43        3.89      0.21 o 
   1   3   1      133.76      121.11      2.14 o 
   2   3   1       36.48       41.92      0.76 o 
   3   3   1       44.86       44.34      1.21 o 
   4   3   1      206.82      210.68      4.20 o 
   5   3   1       95.04       96.85      1.20 o 
   6   3   1      142.64      160.03      1.41 o 
   7   3   1      101.68       98.44      1.14 o 
   8   3   1        7.20        7.41      0.22 o 
   9   3   1        3.74        2.92      0.17 o 
  10   3   1       44.98       45.20      0.90 o 
  11   3   1       13.71       13.80      0.34 o 
  12   3   1       26.00       26.73      0.51 o 
  13   3   1       13.13       12.82      0.29 o 
  14   3   1        1.58        1.60      0.11 o 
   1   4   1      496.53      501.38     11.08 o 
   2   4   1      211.28      197.63      4.32 o 
   3   4   1      572.61      581.45     10.25 o 
   4   4   1     1336.65     1417.52     27.41 o 
   5   4   1       54.64       53.73      1.12 o 
   6   4   1      443.62      451.88      9.62 o 
   7   4   1       79.87       80.55      1.54 o 
   8   4   1       20.88       20.88      0.84 o 
   9   4   1      143.20      143.90      2.72 o 
  10   4   1      125.32      128.15      2.01 o 
  11   4   1       88.48       92.58      1.58 o 
  12   4   1       34.22       37.36      1.37 o 
  13   4   1        8.61       10.37      0.25 o 
   1   5   1      274.85      291.24      5.73 o 
   2   5   1      227.61      225.09      4.04 o 
   3   5   1      334.68      372.59      6.46 o 
   4   5   1      538.60      608.10      9.88 o 
   5   5   1      117.38      129.97      2.64 o 
   6   5   1      174.78      163.20      3.41 o 
   7   5   1      195.55      197.09      4.16 o 
   8   5   1      453.13      440.19      9.12 o 
   9   5   1       54.78       54.62      1.50 o 
  10   5   1      289.50      298.39      7.20 o 
  11   5   1       45.99       46.55      1.13 o 
  12   5   1        8.16        7.80      0.24 o 
  13   5   1        2.71        2.12      0.13 o 
   1   6   1       42.45       37.13      0.75 o 
   2   6   1      260.06      275.75      6.33 o 
   3   6   1      273.08      309.59      6.15 o 
   4   6   1       34.09       32.41      0.45 o 
   5   6   1       64.57       71.91      1.59 o 
   6   6   1       91.77       93.47      2.00 o 
   7   6   1       35.18       33.39      0.83 o 
   8   6   1       39.78       39.26      1.28 o 
   9   6   1       71.08       75.26      1.57 o 
  10   6   1       18.86       21.15      0.41 o 
  11   6   1       65.43       66.68      2.14 o 
  12   6   1       20.00       23.40      0.59 o 
  13   6   1        0.93        0.79      0.09 o 
   1   7   1       16.49       13.12      0.31 o 
   2   7   1       27.45       31.30      0.61 o 
   3   7   1       34.55       34.71      0.92 o 
   4   7   1      246.53      236.27      5.53 o 
   5   7   1        7.14        8.22      0.34 o 
   6   7   1      153.49      152.42      3.61 o 
   7   7   1      123.27      120.59      3.81 o 
   8   7   1       22.21       22.16      1.09 o 
   9   7   1        4.98        4.74      0.26 o 
  10   7   1       10.66       10.58      0.39 o 
  11   7   1        0.68        0.80      0.11 o 
  12   7   1       19.42       21.38      0.45 o 
   1   8   1       43.95       42.05      0.90 o 
   2   8   1       13.87       12.65      0.51 o 
   3   8   1       66.71       65.22      1.21 o 
   4   8   1      177.92      165.34      3.03 o 
   5   8   1      165.96      155.20      2.99 o 
   6   8   1        3.15        3.01      0.17 o 
   7   8   1        6.46        6.01      0.25 o 
   8   8   1        1.84        1.63      0.16 o 
   9   8   1        2.63        2.79      0.18 o 
  10   8   1        0.63        0.45      0.11 o 
  11   8   1        5.18        5.90      0.22 o 
  12   8   1        2.83        3.84      0.19 o 
   1   9   1      129.90      131.68      2.08 o 
   2   9   1      102.38      101.59      2.41 o 
   3   9   1       17.36       15.22      0.39 o 
   4   9   1        1.44        1.02      0.14 o 
   5   9   1      204.64      196.28      4.70 o 
   6   9   1       32.81       29.03      1.07 o 
   7   9   1        5.69        5.91      0.23 o 
   8   9   1       14.46       14.66      0.51 o 
   9   9   1        0.47        0.19      0.10 o 
  10   9   1        3.91        4.81      0.29 o 
  11   9   1        7.54        8.39      0.32 o 
   1  10   1       99.04       92.06      1.11 o 
   2  10   1       69.23       64.10      0.97 o 
   3  10   1      140.26      139.57      3.38 o 
   4  10   1        6.94        5.21      0.22 o 
   5  10   1       87.94       76.84      2.13 o 
   6  10   1       13.88       11.91      0.36 o 
   7  10   1       17.77       17.31      0.67 o 
   8  10   1        7.56        7.44      0.47 o 
   9  10   1        1.25        1.05      0.11 o 
  10  10   1        2.73        2.63      0.13 o 
   1  11   1       22.24       23.46      0.43 o 
   2  11   1      174.96      164.66      3.00 o 
   3  11   1        9.41        9.46      0.42 o 
   4  11   1       11.43       10.52      0.45 o 
   5  11   1        8.14        6.90      0.29 o 
   6  11   1        0.94        0.58      0.11 o 
   7  11   1       12.08       12.66      0.37 o 
   8  11   1        1.65        1.84      0.12 o 
   9  11   1        0.07        0.07      0.07 o 
   1  12   1       52.37       50.52      0.81 o 
   2  12   1       15.51       14.05      0.32 o 
   3  12   1        5.90        4.39      0.19 o 
   4  12   1        2.64        2.61      0.20 o 
   5  12   1        4.96        6.57      0.21 o 
   6  12   1        1.27        0.78      0.10 o 
   7  12   1        2.71        2.99      0.14 o 
   1  13   1        7.09        6.58      0.20 o 
   2  13   1        6.97        7.40      0.32 o 
   3  13   1        4.37        4.45      0.17 o 
   4  13   1        6.24        5.58      0.22 o 
   5  13   1        0.02        0.10      0.07 o 
   1  14   1       10.75       11.08      0.21 o 
   0   0   2     4318.54     3968.67     17.57 o 
   2   0   2    21619.57    22754.36    926.23 o 
   4   0   2      982.72      960.88     24.62 o 
   6   0   2      412.32      423.44      1.86 o 
   8   0   2      106.05      112.72      1.78 o 
  10   0   2      249.05      233.81      3.46 o 
  12   0   2       22.61       21.85      0.57 o 
  14   0   2        4.88        4.99      0.24 o 
   0   1   2    10266.07     9805.58    620.78 o 
   1   1   2     5956.65     5775.80    280.81 o 
   2   1   2      395.49      375.88      5.21 o 
   3   1   2      681.99      673.07      5.92 o 
   4   1   2      221.51      221.13      0.79 o 
   5   1   2     1055.69     1127.58      2.85 o 
   6   1   2       40.51       36.91      0.48 o 
   7   1   2      150.27      154.74      2.04 o 
   8   1   2      104.70      110.38      2.23 o 
   9   1   2       39.96       45.17      0.79 o 
  10   1   2       63.17       61.75      1.11 o 
  11   1   2       43.43       38.28      1.13 o 
  12   1   2        2.93        3.00      0.18 o 
  13   1   2        0.92        0.97      0.12 o 
  14   1   2        2.14        2.39      0.14 o 
   0   2   2     1197.80     1178.82      9.51 o 
   1   2   2     2815.02     2777.51     61.33 o 
   2   2   2     3552.49     3661.84     47.42 o 
   3   2   2      761.79      750.03      4.85 o 
   4   2   2      513.94      491.59      2.38 o 
   5   2   2      133.06      139.28      2.46 o 
   6   2   2      348.23      341.49      3.89 o 
   7   2   2       54.36       63.74      0.57 o 
   8   2   2       27.36       27.90      0.58 o 
   9   2   2        2.63        2.64      0.17 o 
  10   2   2       13.64       13.17      0.53 o 
  11   2   2       33.64       34.25      0.65 o 
  12   2   2       18.28       18.40      0.37 o 
  13   2   2        2.96        2.67      0.16 o 
  14   2   2       20.29       23.42      0.36 o 
   0   3   2      202.50      181.11      1.26 o 
   1   3   2       71.72       69.43      0.62 o 
   2   3   2       96.96       96.39      0.57 o 
   3   3   2       69.78       64.64      0.56 o 
   4   3   2     1341.39     1390.38     29.38 o 
   5   3   2      214.98      212.46      4.57 o 
   6   3   2      355.98      354.97      6.01 o 
   7   3   2       39.98       34.90      0.62 o 
   8   3   2       17.88       19.55      0.60 o 
   9   3   2      110.75      120.51      1.54 o 
  10   3   2       60.85       65.12      1.01 o 
  11   3   2       69.18       75.84      0.87 o 
  12   3   2       19.07       19.87      0.38 o 
  13   3   2       16.30       17.21      0.32 o 
  14   3   2        6.72        7.65      0.30 o 
   0   4   2     1330.19     1360.99      4.82 o 
   1   4   2      496.07      520.49      2.34 o 
   2   4   2      831.39      860.88      4.85 o 
   3   4   2      317.54      331.74      7.62 o 
   4   4   2      314.07      325.17      7.13 o 
   5   4   2      127.98      141.53      3.13 o 
   6   4   2      130.32      145.29      3.12 o 
   7   4   2        4.50        4.74      0.19 o 
   8   4   2       35.40       34.34      0.77 o 
   9   4   2      154.98      154.83      3.02 o 
  10   4   2      170.61      173.81      3.13 o 
  11   4   2        5.80        5.84      0.23 o 
  12   4   2       11.24       11.18      0.29 o 
  13   4   2       19.16       22.24      0.34 o 
   0   5   2      551.77      566.89      1.41 o 
   1   5   2      579.10      619.15      3.37 o 
   2   5   2      801.82      845.27     22.06 o 
   3   5   2        6.89        7.20      0.19 o 
   4   5   2       67.74       64.39      1.76 o 
   5   5   2       17.55       13.68      0.39 o 
   6   5   2      195.78      192.62      3.63 o 
   7   5   2      102.02       97.01      1.67 o 
   8   5   2      323.59      327.66      7.86 o 
   9   5   2       18.58       21.74      0.66 o 
  10   5   2      194.54      194.17      3.75 o 
  11   5   2        3.01        2.81      0.18 o 
  12   5   2       30.47       32.71      0.92 o 
  13   5   2       28.11       32.31      0.84 o 
   0   6   2     1437.72     1570.64      5.27 o 
   1   6   2      269.86      284.54      8.31 o 
   2   6   2      143.34      147.36      3.55 o 
   3   6   2        6.29       10.35      0.25 o 
   4   6   2       79.98       76.98      1.58 o 
   5   6   2       64.64       71.62      1.80 o 
   6   6   2      289.90      280.94      6.77 o 
   7   6   2       22.17       22.90      0.41 o 
   8   6   2       41.90       37.66      1.10 o 
   9   6   2       57.25       52.79      2.00 o 
  10   6   2       30.60       28.65      0.76 o 
  11   6   2       34.62       35.04      1.31 o 
  12   6   2       11.45       11.93      0.29 o 
  13   6   2        5.80        5.67      0.16 o 
   0   7   2       86.64      105.46      3.13 o 
   1   7   2        1.93        1.52      0.12 o 
   2   7   2       22.64       24.53      0.72 o 
   3   7   2       15.01       12.86      0.29 o 
   4   7   2      191.87      187.24      4.87 o 
   5   7   2       39.97       43.82      1.29 o 
   6   7   2      118.13      113.66      3.28 o 
   7   7   2       53.94       51.78      1.61 o 
   8   7   2       39.20       35.69      0.59 o 
   9   7   2        8.86        8.39      0.26 o 
  10   7   2        2.48        2.90      0.17 o 
  11   7   2        9.27       10.13      0.36 o 
  12   7   2        8.79        9.59      0.29 o 
   0   8   2      412.14      386.28     10.62 o 
   1   8   2       87.39       84.31      2.62 o 
   2   8   2        7.15        6.35      0.38 o 
   3   8   2       76.81       78.54      1.49 o 
   4   8   2       52.49       47.98      1.43 o 
   5   8   2       45.50       44.18      1.02 o 
   6   8   2       33.00       31.56      1.19 o 
   7   8   2       61.96       58.45      1.95 o 
   8   8   2        8.04        6.03      0.25 o 
   9   8   2        0.12        0.17      0.10 o 
  10   8   2        4.20        4.67      0.29 o 
  11   8   2       11.68       11.77      0.60 o 
   0   9   2      318.60      319.18      8.15 o 
   1   9   2      207.81      204.98      5.00 o 
   2   9   2       25.63       22.95      0.89 o 
   3   9   2        5.48        5.14      0.22 o 
   4   9   2        3.95        3.49      0.19 o 
   5   9   2       72.17       66.20      1.60 o 
   6   9   2       21.28       18.76      0.43 o 
   7   9   2       68.32       62.56      2.11 o 
   8   9   2       22.29       20.73      0.76 o 
   9   9   2        7.43        7.88      0.29 o 
  10   9   2        2.22        1.75      0.12 o 
  11   9   2        4.79        5.23      0.22 o 
   0  10   2      355.41      353.18      8.46 o 
   1  10   2      125.77      129.41      3.22 o 
   2  10   2       95.27       93.55      2.78 o 
   3  10   2      161.01      161.20      3.95 o 
   4  10   2       69.92       69.31      2.14 o 
   5  10   2       40.36       38.71      1.35 o 
   6  10   2       10.11        8.69      0.29 o 
   7  10   2       11.70        9.90      0.42 o 
   8  10   2       10.84       10.17      0.48 o 
   9  10   2        2.43        2.71      0.20 o 
  10  10   2       10.47       11.33      0.41 o 
   0  11   2       14.52       16.19      0.44 o 
   1  11   2       27.49       26.32      0.84 o 
   2  11   2       27.07       26.02      0.97 o 
   3  11   2       31.60       30.66      0.79 o 
   4  11   2       78.34       76.62      2.18 o 
   5  11   2        3.47        3.53      0.18 o 
   6  11   2        2.24        1.68      0.13 o 
   7  11   2        7.47        6.45      0.20 o 
   8  11   2        3.75        3.38      0.15 o 
   0  12   2       21.60       20.85      0.39 o 
   1  12   2       24.74       24.35      0.77 o 
   2  12   2       18.20       18.15      0.70 o 
   3  12   2        9.45        8.86      0.25 o 
   4  12   2        8.20        7.83      0.31 o 
   5  12   2        0.95        0.70      0.11 o 
   6  12   2        9.95       10.47      0.46 o 
   7  12   2        8.04        7.85      0.18 o 
   0  13   2        0.65        0.74      0.11 o 
   1  13   2       11.56       12.49      0.32 o 
   2  13   2       20.94       23.12      0.98 o 
   3  13   2        9.57        9.40      0.22 o 
   4  13   2        9.84       10.70      0.46 o 
   5  13   2        0.24        0.54      0.08 o 
   2   0   3      951.34      883.90     34.14 o 
   4   0   3      188.44      180.33      2.56 o 
   6   0   3        8.43       10.35      1.74 o 
   8   0   3      316.39      285.51      4.63 o 
  10   0   3       22.09       22.15      0.59 o 
  12   0   3       13.89       13.39      0.45 o 
  14   0   3        1.76        1.87      0.22 o 
   1   1   3     1599.82     1506.83     53.15 o 
   2   1   3     2632.49     2510.19     74.17 o 
   3   1   3      484.25      490.93      9.11 o 
   4   1   3       69.02       88.66      0.92 o 
   5   1   3       72.70       90.24      1.78 o 
   6   1   3        9.35        7.74      0.20 o 
   7   1   3       27.60       28.23      0.40 o 
   8   1   3      274.94      264.79      2.51 o 
   9   1   3      115.56      127.62      2.96 o 
  10   1   3       68.86       75.90      1.76 o 
  11   1   3       38.26       34.58      0.51 o 
  12   1   3        3.21        3.10      0.17 o 
  13   1   3        4.73        4.22      0.18 o 
  14   1   3       13.56       14.86      0.24 o 
   1   2   3      325.82      331.99      8.47 o 
   2   2   3     1496.61     1500.14     35.43 o 
   3   2   3     1595.63     1660.26     30.18 o 
   4   2   3      117.24      108.65      1.43 o 
   5   2   3       94.06      102.52      0.75 o 
   6   2   3      162.77      142.63      0.83 o 
   7   2   3       13.08       14.08      0.29 o 
   8   2   3        4.06        2.97      0.17 o 
   9   2   3        2.44        2.35      0.17 o 
  10   2   3       65.78       61.83      1.24 o 
  11   2   3        3.89        3.65      0.19 o 
  12   2   3        7.02        7.08      0.24 o 
  13   2   3       10.17        9.33      0.24 o 
  14   2   3        8.18        8.68      0.40 o 
   1   3   3       86.56       82.51      1.47 o 
   2   3   3       34.69       28.15      0.75 o 
   3   3   3      183.27      192.15      2.66 o 
   4   3   3      872.33      915.30      8.49 o 
   5   3   3      265.40      291.82      1.55 o 
   6   3   3       13.14       17.99      0.35 o 
   7   3   3      128.35      130.09      1.89 o 
   8   3   3        4.73        4.75      0.20 o 
   9   3   3        3.80        3.99      0.23 o 
  10   3   3       36.07       35.47      0.55 o 
  11   3   3       30.98       31.82      1.05 o 
  12   3   3       57.98       63.59      0.84 o 
  13   3   3        2.97        3.34      0.15 o 
   1   4   3      182.58      203.89      1.77 o 
   2   4   3      800.52      837.93      6.40 o 
   3   4   3     1371.49     1486.49     10.07 o 
   4   4   3      102.96      125.40      1.00 o 
   5   4   3      138.31      138.64      1.26 o 
   6   4   3       88.32       77.98      0.74 o 
   7   4   3        5.58        4.86      0.21 o 
   8   4   3      278.60      267.89      5.08 o 
   9   4   3       46.36       46.38      1.10 o 
  10   4   3        2.18        2.07      0.17 o 
  11   4   3       37.03       35.81      0.90 o 
  12   4   3        3.88        3.45      0.20 o 
  13   4   3        1.08        0.74      0.10 o 
   1   5   3      155.55      165.59      0.99 o 
   2   5   3       69.80       70.26      0.55 o 
   3   5   3       35.37       41.51      0.44 o 
   4   5   3       26.46       27.71      0.38 o 
   5   5   3       78.52       80.70      0.77 o 
   6   5   3       49.86       50.81      1.13 o 
   7   5   3       44.90       49.10      1.42 o 
   8   5   3      472.01      491.45     10.47 o 
   9   5   3        4.57        5.56      0.23 o 
  10   5   3       16.08       13.98      0.42 o 
  11   5   3        2.22        1.23      0.14 o 
  12   5   3       26.77       26.10      0.76 o 
  13   5   3        1.13        1.19      0.10 o 
   1   6   3      187.91      225.72      3.05 o 
   2   6   3        7.37        8.38      0.22 o 
   3   6   3       14.07       13.28      0.28 o 
   4   6   3        8.26        9.71      0.25 o 
   5   6   3       21.09       27.87      1.61 o 
   6   6   3      140.07      136.47      3.00 o 
   7   6   3      211.20      214.41      4.08 o 
   8   6   3      253.85      250.40      5.06 o 
   9   6   3       20.46       17.17      0.91 o 
  10   6   3        7.52        7.32      0.25 o 
  11   6   3        1.17        1.30      0.13 o 
  12   6   3       10.52       11.11      0.46 o 
   1   7   3       99.18      107.04      1.38 o 
   2   7   3       40.42       38.58      0.50 o 
   3   7   3       85.54       84.66      0.72 o 
   4   7   3       36.82       34.98      1.24 o 
   5   7   3        4.98        4.68      0.20 o 
   6   7   3       15.99       13.83      0.53 o 
   7   7   3       38.40       39.06      0.88 o 
   8   7   3       25.27       25.09      0.50 o 
   9   7   3       21.28       20.79      0.99 o 
  10   7   3        5.57        5.46      0.21 o 
  11   7   3        4.82        4.92      0.20 o 
  12   7   3       10.62       13.59      0.76 o 
   1   8   3      172.88      170.30      1.55 o 
   2   8   3       83.29       81.65      2.56 o 
   3   8   3      137.81      132.33      3.96 o 
   4   8   3       48.31       45.36      1.39 o 
   5   8   3       55.68       48.99      1.20 o 
   6   8   3       60.17       52.74      1.45 o 
   7   8   3       28.18       27.79      0.82 o 
   8   8   3        7.17        5.51      0.22 o 
   9   8   3       10.15        9.74      0.27 o 
  10   8   3        0.05        0.13      0.09 o 
  11   8   3        3.36        3.74      0.25 o 
   1   9   3      161.94      168.49      6.46 o 
   2   9   3       78.48       75.69      1.95 o 
   3   9   3       94.57       89.24      2.61 o 
   4   9   3       15.85       17.46      0.85 o 
   5   9   3       10.28       11.06      0.36 o 
   6   9   3       22.43       19.53      0.59 o 
   7   9   3        6.12        6.01      0.38 o 
   8   9   3        5.66        5.29      0.50 o 
   9   9   3        2.82        2.50      0.18 o 
  10   9   3        9.09       10.67      0.62 o 
   1  10   3       41.40       38.00      0.96 o 
   2  10   3       16.05       17.33      0.42 o 
   3  10   3       35.13       32.62      0.97 o 
   4  10   3       38.83       40.49      1.19 o 
   5  10   3        4.61        4.63      0.21 o 
   6  10   3        3.81        3.06      0.18 o 
   7  10   3        6.42        8.18      0.40 o 
   8  10   3       12.13       13.00      0.28 o 
   9  10   3        0.89        1.22      0.11 o 
   1  11   3       15.61       14.99      0.71 o 
   2  11   3       16.12       16.51      0.49 o 
   3  11   3       26.96       27.01      0.69 o 
   4  11   3       21.83       22.32      0.66 o 
   5  11   3       27.70       27.57      0.79 o 
   6  11   3        2.52        1.69      0.14 o 
   7  11   3        0.02        0.02      0.08 o 
   8  11   3       22.38       27.94      1.26 o 
   1  12   3       11.83       11.57      0.38 o 
   2  12   3       11.90       12.06      0.33 o 
   3  12   3       27.27       28.00      0.88 o 
   4  12   3        0.05        0.09      0.08 o 
   5  12   3       14.71       15.56      0.55 o 
   6  12   3        3.29        3.34      0.26 o 
   1  13   3        1.40        1.41      0.12 o 
   2  13   3        2.01        2.19      0.14 o 
   3  13   3        3.03        3.32      0.18 o 
   4  13   3       25.96       32.65      1.21 o 
   0   0   4      902.74      842.62      2.24 o 
   2   0   4      312.58      257.17     17.24 o 
   4   0   4      556.10      601.26     24.08 o 
   6   0   4      108.07      104.89      2.18 o 
   8   0   4      110.12      111.17      1.96 o 
  10   0   4       38.75       35.61      0.83 o 
  12   0   4        6.40        6.67      0.53 o 
   0   1   4      407.26      377.56      4.85 o 
   1   1   4       35.07       30.39      0.78 o 
   2   1   4      965.31      853.72     32.68 o 
   3   1   4      954.10      958.68     24.48 o 
   4   1   4      617.45      633.18     10.70 o 
   5   1   4       25.74       29.14      0.38 o 
   6   1   4        3.44        3.55      0.24 o 
   7   1   4       59.22       62.10      0.62 o 
   8   1   4       37.17       38.54      0.52 o 
   9   1   4      155.24      146.18      2.23 o 
  10   1   4       94.60       88.49      2.35 o 
  11   1   4        5.69        5.55      0.33 o 
  12   1   4       26.80       27.29      0.73 o 
  13   1   4       13.50       13.55      0.51 o 
   0   2   4      768.18      725.04     18.49 o 
   1   2   4       69.54       74.80      1.62 o 
   2   2   4      107.78      115.67      2.26 o 
   3   2   4      532.14      542.79     14.60 o 
   4   2   4     2259.29     2345.67     40.68 o 
   5   2   4       36.94       44.27      0.58 o 
   6   2   4       14.22       16.85      0.62 o 
   7   2   4       29.19       33.40      0.46 o 
   8   2   4      140.93      132.30      0.95 o 
   9   2   4       19.15       17.45      0.63 o 
  10   2   4       45.67       44.57      1.32 o 
  11   2   4       25.12       24.90      0.77 o 
  12   2   4        7.53        8.10      0.46 o 
  13   2   4        1.84        1.62      0.12 o 
   0   3   4      361.61      369.93      7.35 o 
   1   3   4      675.60      688.40     12.28 o 
   2   3   4       12.68       14.03      0.66 o 
   3   3   4      832.75      816.92     14.92 o 
   4   3   4      371.25      378.31      6.65 o 
   5   3   4      151.51      157.84      1.39 o 
   6   3   4      110.95      103.39      1.20 o 
   7   3   4       51.12       53.69      0.59 o 
   8   3   4      144.58      147.83      1.76 o 
   9   3   4       42.02       40.79      0.87 o 
  10   3   4        2.69        2.78      0.17 o 
  11   3   4       24.86       25.91      0.88 o 
  12   3   4       18.79       20.53      0.94 o 
  13   3   4       43.31       46.64      2.38 o 
   0   4   4      704.23      740.68     11.06 o 
   1   4   4      259.35      284.12      4.05 o 
   2   4   4      464.80      488.29      6.38 o 
   3   4   4      111.16      128.72      1.90 o 
   4   4   4       62.63       60.13      0.88 o 
   5   4   4      272.81      283.10      2.94 o 
   6   4   4       48.82       50.75      0.73 o 
   7   4   4       70.40       66.63      0.81 o 
   8   4   4       78.19       77.04      1.38 o 
   9   4   4        7.67        5.95      0.25 o 
  10   4   4       13.71       13.43      0.32 o 
  11   4   4       17.63       17.13      0.44 o 
  12   4   4       17.91       18.83      0.62 o 
  13   4   4        8.31        7.83      0.35 o 
   0   5   4      354.44      358.86      1.68 o 
   1   5   4       13.45       12.53      1.12 o 
   2   5   4      456.13      466.52      2.95 o 
   3   5   4       70.14       73.48      0.62 o 
   4   5   4       10.07       12.30      0.28 o 
   5   5   4       83.11       82.38      0.79 o 
   6   5   4      183.29      178.47      2.42 o 
   7   5   4       16.30       17.64      0.37 o 
   8   5   4       84.11       83.19      1.11 o 
   9   5   4        8.21        6.34      0.26 o 
  10   5   4       44.98       46.24      1.39 o 
  11   5   4        9.91        9.43      0.33 o 
  12   5   4        3.21        2.05      0.12 o 
   0   6   4      188.58      202.37      1.75 o 
   1   6   4        2.03        1.60      0.13 o 
   2   6   4      604.58      599.37      5.85 o 
   3   6   4       31.36       30.75      0.43 o 
   4   6   4      105.06      109.51      1.45 o 
   5   6   4       36.77       38.00      0.51 o 
   6   6   4      244.38      241.54      3.43 o 
   7   6   4       41.97       39.30      0.87 o 
   8   6   4       52.59       50.17      1.61 o 
   9   6   4        2.28        2.57      0.20 o 
  10   6   4       25.36       24.86      0.71 o 
  11   6   4        1.92        1.64      0.13 o 
  12   6   4        5.09        5.16      0.16 o 
   0   7   4      285.24      281.40      3.16 o 
   1   7   4       17.61       19.23      0.36 o 
   2   7   4        2.03        1.89      0.15 o 
   3   7   4       41.65       43.43      0.55 o 
   4   7   4      152.20      158.93      2.06 o 
   5   7   4      153.46      153.64      2.61 o 
   6   7   4       85.48       88.20      1.19 o 
   7   7   4       11.91       12.62      0.47 o 
   8   7   4       35.04       32.23      1.05 o 
   9   7   4        3.64        4.11      0.19 o 
  10   7   4       12.79       11.87      0.58 o 
  11   7   4        2.03        1.20      0.11 o 
   0   8   4      143.22      153.37      1.27 o 
   1   8   4      273.89      283.46      2.10 o 
   2   8   4      102.80      102.36      0.96 o 
   3   8   4      195.25      209.82      2.52 o 
   4   8   4      193.31      191.76      1.53 o 
   5   8   4       36.41       35.70      0.52 o 
   6   8   4       19.65       21.29      0.78 o 
   7   8   4       12.79        9.70      0.28 o 
   8   8   4        1.53        1.77      0.15 o 
   9   8   4        2.58        2.46      0.21 o 
  10   8   4        0.38        0.34      0.09 o 
   0   9   4      147.37      159.05      1.12 o 
   1   9   4       50.73       53.75      0.63 o 
   2   9   4       89.74       99.28      0.86 o 
   3   9   4        4.06        5.69      0.23 o 
   4   9   4       32.46       28.31      0.51 o 
   5   9   4       38.18       32.97      0.73 o 
   6   9   4       26.90       23.39      0.79 o 
   7   9   4       11.78       10.07      0.33 o 
   8   9   4        8.58        8.83      0.26 o 
   9   9   4        2.77        2.82      0.14 o 
  10   9   4        7.65        7.52      0.26 o 
   0  10   4       13.13       14.66      0.36 o 
   1  10   4       32.33       31.17      0.49 o 
   2  10   4       81.80       81.27      1.11 o 
   3  10   4        0.39        0.72      0.13 o 
   4  10   4        1.24        1.31      0.15 o 
   5  10   4        8.67        8.15      0.37 o 
   6  10   4        7.09        6.13      0.22 o 
   7  10   4        2.17        2.22      0.14 o 
   8  10   4        4.39        5.34      0.21 o 
   9  10   4       10.35       10.40      0.43 o 
   0  11   4       12.11       12.87      0.31 o 
   1  11   4       18.90       20.95      0.39 o 
   2  11   4        2.48        3.64      0.18 o 
   3  11   4       35.31       34.96      1.24 o 
   4  11   4       13.52       14.34      0.59 o 
   5  11   4        2.50        2.67      0.15 o 
   6  11   4        3.01        3.24      0.20 o 
   7  11   4        6.23        7.77      0.28 o 
   0  12   4       10.95       11.64      0.27 o 
   1  12   4        1.90        2.15      0.14 o 
   2  12   4       15.23       16.41      0.60 o 
   3  12   4       39.90       43.72      1.30 o 
   4  12   4       27.38       28.40      1.18 o 
   5  12   4       14.31       15.87      0.53 o 
   0  13   4        4.22        3.65      0.24 o 
   1  13   4        4.65        4.37      0.20 o 
   2  13   4        2.00        2.29      0.11 o 
   2   0   5       42.03       42.77      3.20 o 
   4   0   5      185.54      173.63      7.86 o 
   6   0   5      123.30      124.18      2.01 o 
   8   0   5      282.05      297.45      2.06 o 
  10   0   5       17.12       20.01      0.55 o 
  12   0   5        1.02        0.57      0.16 o 
   1   1   5       56.27       52.23      1.28 o 
   2   1   5       55.02       60.13      2.93 o 
   3   1   5       61.94       63.27      2.32 o 
   4   1   5      213.88      208.80      4.77 o 
   5   1   5       46.12       51.93      0.85 o 
   6   1   5       21.59       19.99      0.36 o 
   7   1   5       98.84       97.33      0.81 o 
   8   1   5      175.77      176.32      1.21 o 
   9   1   5       34.41       31.40      0.82 o 
  10   1   5       33.54       29.37      0.79 o 
  11   1   5       12.86       10.73      0.36 o 
  12   1   5        2.23        1.86      0.15 o 
  13   1   5        0.65        0.55      0.09 o 
   1   2   5       78.50       83.55      2.07 o 
   2   2   5      332.85      347.10     11.00 o 
   3   2   5      480.78      476.15     14.67 o 
   4   2   5      293.09      276.78      6.01 o 
   5   2   5      164.22      172.29      4.29 o 
   6   2   5      245.03      234.87      3.73 o 
   7   2   5       91.55       89.80      0.78 o 
   8   2   5       97.76       96.89      0.84 o 
   9   2   5       12.50       13.34      0.33 o 
  10   2   5        2.55        1.61      0.16 o 
  11   2   5        0.59        0.16      0.10 o 
  12   2   5       23.14       21.64      1.40 o 
  13   2   5        6.66        7.11      0.52 o 
   1   3   5       66.93       69.55      1.56 o 
   2   3   5      850.12      876.23     22.02 o 
   3   3   5      390.75      413.27      9.54 o 
   4   3   5       31.24       28.71      0.85 o 
   5   3   5      107.30      106.33      1.21 o 
   6   3   5       37.80       37.08      0.50 o 
   7   3   5      125.65      136.07      1.42 o 
   8   3   5       87.41       88.42      0.81 o 
   9   3   5        5.34        5.73      0.28 o 
  10   3   5       33.12       34.51      0.81 o 
  11   3   5       35.19       34.38      1.24 o 
  12   3   5       22.26       20.29      0.71 o 
   1   4   5      114.54      121.50      2.26 o 
   2   4   5       68.51       67.16      2.60 o 
   3   4   5      298.99      303.18      6.26 o 
   4   4   5        5.41        4.35      0.18 o 
   5   4   5       51.87       54.88      0.61 o 
   6   4   5       37.22       32.35      0.48 o 
   7   4   5      158.03      156.33      1.22 o 
   8   4   5        8.69        9.85      0.29 o 
   9   4   5        6.65        7.11      0.25 o 
  10   4   5       10.09        9.64      0.27 o 
  11   4   5        0.26        0.34      0.12 o 
  12   4   5        1.04        0.82      0.10 o 
   1   5   5       36.70       40.86      0.56 o 
   2   5   5       77.51       76.67      1.56 o 
   3   5   5       83.37       80.16      1.05 o 
   4   5   5       10.86       11.01      0.28 o 
   5   5   5       12.93       14.56      0.39 o 
   6   5   5       32.64       31.59      0.71 o 
   7   5   5       19.63       18.55      0.38 o 
   8   5   5        2.57        2.90      0.18 o 
   9   5   5        7.99        6.37      0.24 o 
  10   5   5       38.73       37.44      0.85 o 
  11   5   5        3.64        3.72      0.16 o 
  12   5   5        0.72        0.70      0.09 o 
   1   6   5       68.43       71.31      0.81 o 
   2   6   5      148.82      153.01      1.29 o 
   3   6   5       18.22       18.42      0.40 o 
   4   6   5       45.67       46.69      0.57 o 
   5   6   5       64.74       66.36      0.73 o 
   6   6   5       16.99       16.85      0.37 o 
   7   6   5       16.14       16.96      0.37 o 
   8   6   5       10.94       10.89      0.30 o 
   9   6   5        6.76        6.34      0.23 o 
  10   6   5       18.82       17.48      0.57 o 
  11   6   5        7.49        9.18      0.33 o 
   1   7   5       42.34       39.81      0.53 o 
   2   7   5      206.50      215.29      2.56 o 
   3   7   5       43.72       43.19      0.56 o 
   4   7   5        0.66        0.61      0.13 o 
   5   7   5       49.46       48.91      0.60 o 
   6   7   5       55.79       53.27      0.63 o 
   7   7   5       34.74       32.45      0.49 o 
   8   7   5       13.10       11.95      0.30 o 
   9   7   5       30.93       31.99      0.55 o 
  10   7   5       13.62       14.76      0.47 o 
  11   7   5        2.65        2.58      0.12 o 
   1   8   5       74.28       77.86      0.75 o 
   2   8   5      216.49      225.12      1.91 o 
   3   8   5      111.72      111.53      1.11 o 
   4   8   5        6.94        9.16      0.28 o 
   5   8   5       14.14       12.35      0.39 o 
   6   8   5        5.32        5.48      0.23 o 
   7   8   5       11.27       10.95      0.29 o 
   8   8   5        8.74        9.88      0.30 o 
   9   8   5        9.87       10.32      0.50 o 
  10   8   5        6.73        7.43      0.28 o 
   1   9   5        1.48        1.22      0.15 o 
   2   9   5       14.18       13.02      0.34 o 
   3   9   5        7.80       11.04      0.33 o 
   4   9   5       19.20       18.25      0.40 o 
   5   9   5        3.72        2.44      0.17 o 
   6   9   5       27.20       26.42      0.68 o 
   7   9   5        8.59        8.93      0.30 o 
   8   9   5       16.92       19.78      0.43 o 
   9   9   5        1.04        0.37      0.08 o 
   1  10   5        0.30        0.09      0.12 o 
   2  10   5        2.20        2.33      0.16 o 
   3  10   5        2.92        2.22      0.16 o 
   4  10   5        0.53        0.60      0.12 o 
   5  10   5        2.49        2.73      0.16 o 
   6  10   5       14.40       15.95      0.41 o 
   7  10   5        0.46        0.47      0.09 o 
   8  10   5        7.53       10.05      0.23 o 
   1  11   5        1.71        1.54      0.14 o 
   2  11   5        3.74        3.37      0.17 o 
   3  11   5        4.17        4.14      0.18 o 
   4  11   5        7.61        8.40      0.27 o 
   5  11   5        3.10        2.21      0.13 o 
   6  11   5        1.10        1.12      0.11 o 
   1  12   5        2.77        2.84      0.14 o 
   2  12   5        6.15        5.89      0.25 o 
   3  12   5        4.12        4.48      0.18 o 
   4  12   5        0.22        0.26      0.08 o 
   0   0   6       49.12       48.07      0.70 o 
   2   0   6        5.86        4.29      0.46 o 
   4   0   6       18.68       16.85      0.94 o 
   6   0   6        8.79       10.83      0.82 o 
   8   0   6        7.03        7.03      0.36 o 
  10   0   6       41.58       41.90      0.76 o 
  12   0   6       30.31       28.85      3.16 o 
   0   1   6      190.34      196.29      3.29 o 
   1   1   6       26.10       23.03      0.54 o 
   2   1   6      124.51      113.87      4.65 o 
   3   1   6        7.58        9.59      1.14 o 
   4   1   6       75.90       74.54      2.23 o 
   5   1   6       19.69       19.89      0.44 o 
   6   1   6        7.99        9.22      0.28 o 
   7   1   6       43.48       41.22      0.85 o 
   8   1   6       51.54       49.46      0.61 o 
   9   1   6        3.68        2.92      0.18 o 
  10   1   6        9.07        8.74      0.32 o 
  11   1   6       19.01       19.49      0.86 o 
  12   1   6        5.73        4.25      0.25 o 
   0   2   6      131.34      139.34      3.39 o 
   1   2   6      300.41      302.21      7.88 o 
   2   2   6      147.26      152.47      4.15 o 
   3   2   6      105.34      114.61      3.34 o 
   4   2   6       76.36       76.75      2.05 o 
   5   2   6       34.80       32.30      0.76 o 
   6   2   6      568.27      551.06      7.27 o 
   7   2   6       31.63       35.00      0.52 o 
   8   2   6        6.29        5.80      0.23 o 
   9   2   6       15.93       13.71      0.33 o 
  10   2   6       18.60       17.45      0.52 o 
  11   2   6        4.20        4.09      0.17 o 
  12   2   6       12.57       12.50      0.65 o 
   0   3   6      278.98      297.59     13.06 o 
   1   3   6        9.47        9.55      0.43 o 
   2   3   6       16.44       15.27      0.54 o 
   3   3   6       30.36       32.95      0.95 o 
   4   3   6      394.79      397.57      8.99 o 
   5   3   6      489.88      491.77      8.61 o 
   6   3   6      288.34      272.33      4.41 o 
   7   3   6       90.49       93.90      0.83 o 
   8   3   6        0.91        0.77      0.13 o 
   9   3   6        6.99        6.13      0.23 o 
  10   3   6        5.19        4.89      0.22 o 
  11   3   6        9.78        9.32      0.47 o 
  12   3   6        1.14        1.30      0.10 o 
   0   4   6      295.36      299.69      7.98 o 
   1   4   6       56.45       53.12      1.42 o 
   2   4   6      123.21      132.47      2.63 o 
   3   4   6       33.02       34.43      1.09 o 
   4   4   6      141.50      132.53      2.49 o 
   5   4   6       16.45       16.45      0.36 o 
   6   4   6       92.27       94.36      0.98 o 
   7   4   6        7.50        6.00      0.24 o 
   8   4   6       33.78       30.88      0.59 o 
   9   4   6        4.56        4.63      0.21 o 
  10   4   6        2.47        2.67      0.16 o 
  11   4   6        5.73        6.14      0.24 o 
   0   5   6      410.14      399.88      8.66 o 
   1   5   6       43.83       44.45      0.78 o 
   2   5   6       56.05       57.28      1.58 o 
   3   5   6        4.32        4.32      0.20 o 
   4   5   6       21.74       18.83      0.38 o 
   5   5   6        2.20        1.63      0.17 o 
   6   5   6       20.97       22.75      0.73 o 
   7   5   6       12.97       11.10      0.30 o 
   8   5   6       44.52       41.61      0.89 o 
   9   5   6       14.55       12.39      0.30 o 
  10   5   6       15.55       16.49      0.64 o 
  11   5   6        0.03       -0.01      0.07 o 
   0   6   6      400.39      399.26      4.92 o 
   1   6   6       59.48       59.72      1.14 o 
   2   6   6        2.29        1.70      0.16 o 
   3   6   6        4.93        4.30      0.21 o 
   4   6   6       48.22       45.94      0.74 o 
   5   6   6       13.59       15.57      0.37 o 
   6   6   6       16.91       15.81      0.36 o 
   7   6   6        2.73        2.39      0.16 o 
   8   6   6       22.82       23.88      0.69 o 
   9   6   6        1.82        1.99      0.14 o 
  10   6   6        4.34        4.67      0.24 o 
   0   7   6       72.91       74.66      0.74 o 
   1   7   6      175.02      181.24      1.94 o 
   2   7   6      164.25      174.90      2.66 o 
   3   7   6      263.65      282.65      2.77 o 
   4   7   6      241.48      247.84      2.95 o 
   5   7   6       26.33       27.39      0.46 o 
   6   7   6       36.18       34.53      0.86 o 
   7   7   6        1.67        1.40      0.15 o 
   8   7   6        7.51        7.06      0.23 o 
   9   7   6        8.71        9.82      0.27 o 
  10   7   6       12.72       13.53      0.64 o 
   0   8   6        5.20        4.44      0.21 o 
   1   8   6        0.18        2.22      1.07 o 
   2   8   6       20.26       25.49      0.45 o 
   3   8   6       49.96       46.07      0.69 o 
   4   8   6       59.29       56.37      0.64 o 
   5   8   6       82.82       82.25      1.48 o 
   6   8   6       32.67       34.44      0.56 o 
   7   8   6        6.87        7.53      0.24 o 
   8   8   6        8.54        9.78      0.36 o 
   9   8   6       13.24       14.35      0.59 o 
   0   9   6       28.93       32.28      0.49 o 
   1   9   6       18.18       17.90      0.65 o 
   2   9   6        9.95        9.36      0.28 o 
   3   9   6       54.23       55.02      1.03 o 
   4   9   6       29.40       33.16      0.47 o 
   5   9   6        5.71        5.04      0.21 o 
   6   9   6        6.15        7.27      0.31 o 
   7   9   6        0.12        0.14      0.10 o 
   8   9   6        9.58        9.51      0.31 o 
   0  10   6       22.47       24.56      0.41 o 
   1  10   6        6.57        6.46      0.25 o 
   2  10   6        6.54        6.57      0.31 o 
   3  10   6        5.48        5.23      0.29 o 
   4  10   6        2.28        1.70      0.14 o 
   5  10   6       11.25       12.28      0.28 o 
   6  10   6        2.27        3.02      0.14 o 
   7  10   6        1.71        2.05      0.11 o 
   0  11   6       11.50       11.58      0.27 o 
   1  11   6       13.45       14.89      0.30 o 
   2  11   6        4.08        5.56      0.19 o 
   3  11   6        3.00        3.64      0.17 o 
   4  11   6        1.28        1.41      0.11 o 
   5  11   6        1.55        1.66      0.10 o 
   0  12   6       62.91       74.11      0.52 o 
   1  12   6        1.35        1.70      0.11 o 
   2   0   7       89.59       80.85      5.24 o 
   4   0   7        7.74        6.42      0.93 o 
   6   0   7      151.51      157.69      4.67 o 
   8   0   7       36.05       35.44      0.73 o 
  10   0   7       24.29       25.38      1.25 o 
   1   1   7       50.93       50.57      1.13 o 
   2   1   7       42.24       38.63      1.85 o 
   3   1   7       34.84       29.98      1.68 o 
   4   1   7        6.70        5.33      0.22 o 
   5   1   7        8.39        7.40      0.26 o 
   6   1   7       79.63       76.71      0.78 o 
   7   1   7        0.00        0.08      0.13 o 
   8   1   7        9.72       11.01      0.30 o 
   9   1   7        1.72        1.51      0.15 o 
  10   1   7       17.29       18.47      0.34 o 
  11   1   7        3.97        3.62      0.24 o 
   1   2   7       33.42       37.01      0.68 o 
   2   2   7        8.71        7.76      0.36 o 
   3   2   7       79.45       74.38      3.07 o 
   4   2   7      303.99      304.14     10.93 o 
   5   2   7      375.04      372.86      8.45 o 
   6   2   7       14.78       13.03      0.42 o 
   7   2   7        6.73        7.01      0.34 o 
   8   2   7       71.41       67.46      0.70 o 
   9   2   7       37.75       38.03      1.08 o 
  10   2   7        9.23        8.96      0.38 o 
  11   2   7        3.19        3.44      0.24 o 
   1   3   7       31.52       32.69      1.42 o 
   2   3   7       35.14       38.65      0.98 o 
   3   3   7       16.13       16.76      0.40 o 
   4   3   7      140.15      135.04      3.59 o 
   5   3   7       31.29       29.85      0.74 o 
   6   3   7      154.32      152.59      2.28 o 
   7   3   7      126.33      124.93      1.34 o 
   8   3   7       12.23       13.39      0.32 o 
   9   3   7        0.17        0.37      0.12 o 
  10   3   7        0.65        1.27      0.12 o 
  11   3   7        3.74        3.62      0.26 o 
   1   4   7      104.33      108.36      3.49 o 
   2   4   7       22.74       23.82      0.42 o 
   3   4   7        3.92        4.89      0.24 o 
   4   4   7       36.33       32.55      1.02 o 
   5   4   7        9.80       10.03      0.29 o 
   6   4   7        9.78        9.05      0.28 o 
   7   4   7        9.40       10.11      0.29 o 
   8   4   7        7.84        7.91      0.25 o 
   9   4   7        5.55        4.28      0.19 o 
  10   4   7        2.77        2.26      0.13 o 
   1   5   7        2.81        2.33      0.29 o 
   2   5   7      109.69      110.94      2.56 o 
   3   5   7       19.89       20.90      0.47 o 
   4   5   7       15.02       13.82      0.39 o 
   5   5   7       25.40       24.12      0.45 o 
   6   5   7        4.44        3.82      0.20 o 
   7   5   7       18.67       19.41      0.40 o 
   8   5   7       12.47       12.06      0.29 o 
   9   5   7        5.38        5.64      0.24 o 
  10   5   7        2.69        3.08      0.17 o 
   1   6   7       58.88       56.31      0.90 o 
   2   6   7       23.59       23.50      0.44 o 
   3   6   7       21.19       22.21      0.42 o 
   4   6   7       23.06       24.06      0.50 o 
   5   6   7        5.55        6.11      0.24 o 
   6   6   7        3.88        3.96      0.20 o 
   7   6   7        1.79        2.06      0.18 o 
   8   6   7        3.03        3.45      0.17 o 
   9   6   7        0.15        0.08      0.09 o 
   1   7   7       51.85       49.74      0.93 o 
   2   7   7       82.40       82.20      1.31 o 
   3   7   7       23.78       21.52      0.45 o 
   4   7   7        4.68        6.85      0.37 o 
   5   7   7       61.06       58.63      0.84 o 
   6   7   7        8.87        9.24      0.26 o 
   7   7   7        2.12        1.81      0.14 o 
   8   7   7       10.25       13.49      0.35 o 
   9   7   7        0.31        0.43      0.08 o 
   1   8   7        1.04        0.97      0.14 o 
   2   8   7       15.92       14.36      0.34 o 
   3   8   7       73.63       84.11      1.78 o 
   4   8   7       61.77       70.05      0.87 o 
   5   8   7       49.36       48.44      0.79 o 
   6   8   7        1.21        1.18      0.13 o 
   7   8   7        6.59        6.37      0.28 o 
   8   8   7        0.79        1.04      0.10 o 
   1   9   7        2.45        2.33      0.16 o 
   2   9   7        6.57        6.44      0.23 o 
   3   9   7        6.70        6.71      0.23 o 
   4   9   7        3.20        4.03      0.18 o 
   5   9   7        4.95        4.63      0.18 o 
   6   9   7       11.37       12.54      0.30 o 
   7   9   7        4.82        5.01      0.15 o 
   1  10   7        0.41        0.51      0.10 o 
   2  10   7        0.20        0.22      0.10 o 
   3  10   7        1.86        2.59      0.14 o 
   4  10   7        0.35        0.47      0.09 o 
   5  10   7        3.88        4.15      0.17 o 
   1  11   7        2.25        3.03      0.13 o 
   2  11   7        5.54        6.83      0.17 o 
   0   0   8       90.96       83.37      1.09 o 
   2   0   8       38.47       36.79      2.73 o 
   4   0   8       22.45       23.24      2.44 o 
   6   0   8        3.01        2.50      0.24 o 
   8   0   8       30.69       27.07      0.59 o 
  10   0   8        0.85        0.91      0.15 o 
   0   1   8      144.31      143.41      1.65 o 
   1   1   8       20.16       18.88      0.39 o 
   2   1   8       21.13       20.39      0.59 o 
   3   1   8       13.31       10.99      0.51 o 
   4   1   8       23.18       21.88      1.03 o 
   5   1   8       41.58       41.64      1.41 o 
   6   1   8       39.52       40.77      0.84 o 
   7   1   8       24.43       24.78      0.43 o 
   8   1   8        7.90        7.65      0.25 o 
   9   1   8        0.50        0.36      0.10 o 
  10   1   8       11.00        9.65      0.26 o 
   0   2   8       33.88       33.20      0.77 o 
   1   2   8       10.07       11.01      0.44 o 
   2   2   8       22.18       21.13      0.41 o 
   3   2   8       73.41       72.86      2.90 o 
   4   2   8       87.56       87.59      3.49 o 
   5   2   8       42.08       41.21      0.76 o 
   6   2   8      114.80      115.67      1.73 o 
   7   2   8       18.15       17.98      0.45 o 
   8   2   8       10.39        9.03      0.26 o 
   9   2   8        3.92        4.16      0.20 o 
  10   2   8       10.59       11.34      0.23 o 
   0   3   8       91.43       88.88      3.18 o 
   1   3   8       25.49       24.67      0.90 o 
   2   3   8       14.97       15.58      0.61 o 
   3   3   8        3.17        3.13      0.26 o 
   4   3   8       78.03       77.47      2.42 o 
   5   3   8      171.66      162.83      4.36 o 
   6   3   8       88.48       84.96      1.74 o 
   7   3   8       37.91       34.86      0.58 o 
   8   3   8       28.05       25.46      0.40 o 
   9   3   8        4.59        4.05      0.23 o 
  10   3   8        0.60        0.62      0.08 o 
   0   4   8      234.05      241.22      7.53 o 
   1   4   8        3.91        4.16      0.25 o 
   2   4   8       52.04       52.39      1.60 o 
   3   4   8       11.36        9.76      0.30 o 
   4   4   8        4.05        3.83      0.21 o 
   5   4   8        8.21        7.06      0.25 o 
   6   4   8       77.87       71.09      1.41 o 
   7   4   8        0.91        0.62      0.12 o 
   8   4   8        9.12        9.32      0.24 o 
   9   4   8        3.95        4.01      0.23 o 
   0   5   8      147.98      149.55      4.07 o 
   1   5   8        8.16        8.20      0.28 o 
   2   5   8        8.84        8.90      0.29 o 
   3   5   8        6.94        7.24      0.26 o 
   4   5   8       11.55       11.35      0.31 o 
   5   5   8        2.97        3.50      0.19 o 
   6   5   8       35.93       33.04      0.49 o 
   7   5   8        0.06        0.10      0.10 o 
   8   5   8        6.09        6.18      0.20 o 
   9   5   8        2.73        2.85      0.13 o 
   0   6   8      181.23      172.52      2.03 o 
   1   6   8       32.01       32.13      0.50 o 
   2   6   8        0.54        0.95      0.15 o 
   3   6   8       23.74       22.46      0.42 o 
   4   6   8       45.42       45.46      0.66 o 
   5   6   8       11.23       10.43      0.28 o 
   6   6   8        6.37        7.71      0.26 o 
   7   6   8        4.63        3.52      0.17 o 
   8   6   8        0.56        0.42      0.09 o 
   0   7   8       40.67       40.23      0.53 o 
   1   7   8       43.70       47.16      0.58 o 
   2   7   8       39.29       44.76      0.99 o 
   3   7   8       77.56       81.99      1.72 o 
   4   7   8       75.70       77.47      1.30 o 
   5   7   8       32.26       35.25      0.51 o 
   6   7   8       20.90       23.20      0.42 o 
   7   7   8        2.06        2.36      0.13 o 
   0   8   8       13.62       14.52      0.31 o 
   1   8   8        2.90        2.97      0.18 o 
   2   8   8       14.79       15.29      0.48 o 
   3   8   8       38.11       38.89      0.91 o 
   4   8   8       14.67       15.05      0.35 o 
   5   8   8       17.28       19.99      0.88 o 
   6   8   8        6.99        8.07      0.20 o 
   0   9   8       12.81       15.02      0.42 o 
   1   9   8        1.06        1.19      0.16 o 
   2   9   8        9.00        9.47      0.26 o 
   3   9   8       22.45       25.91      0.58 o 
   4   9   8        7.15        6.23      0.22 o 
   5   9   8       10.83       11.64      0.33 o 
   0  10   8       16.78       21.97      0.54 o 
   1  10   8        4.17        5.15      0.16 o 
   2  10   8        0.13        0.15      0.10 o 
   2   0   9       73.57       72.31      4.77 o 
   4   0   9       12.94       12.94      1.16 o 
   6   0   9       15.88       15.97      0.88 o 
   8   0   9       12.88       14.39      0.40 o 
   1   1   9        9.68        9.36      0.38 o 
   2   1   9       50.83       49.55      1.17 o 
   3   1   9        6.23        5.93      0.34 o 
   4   1   9       72.07       69.52      3.45 o 
   5   1   9       45.55       46.37      1.67 o 
   6   1   9       28.20       29.38      0.89 o 
   7   1   9       14.03       13.75      0.30 o 
   8   1   9       18.33       18.32      0.31 o 
   9   1   9        4.38        3.51      0.14 o 
   1   2   9        1.38        1.25      0.16 o 
   2   2   9       48.86       50.48      1.38 o 
   3   2   9       40.89       40.99      1.22 o 
   4   2   9       32.17       27.71      1.23 o 
   5   2   9       44.29       43.30      1.18 o 
   6   2   9       39.07       38.00      0.74 o 
   7   2   9       19.39       18.61      0.34 o 
   8   2   9        4.18        4.14      0.25 o 
   9   2   9        1.70        2.29      0.11 o 
   1   3   9       11.33       10.55      0.47 o 
   2   3   9       31.72       35.23      0.82 o 
   3   3   9       16.74       15.87      0.48 o 
   4   3   9       10.04       10.00      0.36 o 
   5   3   9       34.42       34.75      0.49 o 
   6   3   9       11.55       11.65      0.28 o 
   7   3   9       21.55       19.79      0.43 o 
   8   3   9        9.18        8.23      0.24 o 
   1   4   9        7.45        6.51      0.40 o 
   2   4   9       19.10       20.21      0.40 o 
   3   4   9       18.51       18.47      0.38 o 
   4   4   9        2.10        2.15      0.22 o 
   5   4   9        7.64        6.72      0.23 o 
   6   4   9        4.19        3.39      0.17 o 
   7   4   9       57.19       53.29      0.70 o 
   8   4   9        6.93        5.51      0.16 o 
   1   5   9        0.91        0.72      0.14 o 
   2   5   9       15.53       15.12      0.34 o 
   3   5   9        4.41        4.32      0.20 o 
   4   5   9        6.98        6.18      0.22 o 
   5   5   9       10.05       11.23      0.33 o 
   6   5   9       25.29       24.28      0.36 o 
   7   5   9       10.12       10.87      0.23 o 
   1   6   9       10.80       10.24      0.28 o 
   2   6   9       38.89       37.22      0.49 o 
   3   6   9        0.03        0.16      0.15 o 
   4   6   9       10.44       12.45      0.28 o 
   5   6   9       30.53       29.74      0.65 o 
   6   6   9        6.49        6.35      0.19 o 
   1   7   9        0.96        0.83      0.13 o 
   2   7   9       15.59       15.47      0.35 o 
   3   7   9        0.47        0.50      0.11 o 
   4   7   9        0.17        0.42      0.10 o 
   5   7   9        2.51        2.20      0.13 o 
   1   8   9       10.60       11.50      0.29 o 
   2   8   9       40.81       47.81      0.72 o 
   3   8   9       17.30       18.83      0.44 o 
   4   8   9        0.35        0.28      0.07 o 
   0   0  10       33.59       35.08      0.70 o 
   2   0  10       57.64       62.08      3.28 o 
   4   0  10       56.86       50.34      3.98 o 
   6   0  10        8.12        9.37      0.32 o 
   0   1  10       38.38       41.26      0.73 o 
   1   1  10        4.87        4.70      0.26 o 
   2   1  10       53.09       54.94      0.80 o 
   3   1  10       68.90       70.19      2.09 o 
   4   1  10       53.55       52.65      2.82 o 
   5   1  10        1.96        1.87      0.14 o 
   6   1  10        2.99        2.83      0.15 o 
   7   1  10        0.18        0.08      0.07 o 
   0   2  10       23.68       21.71      0.44 o 
   1   2  10       14.76       16.54      0.47 o 
   2   2  10        1.06        0.83      0.14 o 
   3   2  10        6.80        6.19      0.23 o 
   4   2  10       69.38       65.62      2.95 o 
   5   2  10        2.26        1.75      0.14 o 
   6   2  10        0.87        0.79      0.11 o 
   7   2  10        2.45        1.81      0.11 o 
   0   3  10        0.05        0.18      0.11 o 
   1   3  10       15.64       16.25      0.50 o 
   2   3  10        4.77        4.67      0.20 o 
   3   3  10       38.76       38.70      1.25 o 
   4   3  10       10.45       10.67      0.31 o 
   5   3  10        5.67        4.98      0.19 o 
   6   3  10        8.93        7.84      0.21 o 
   0   4  10       25.61       24.73      0.73 o 
   1   4  10        3.87        3.39      0.24 o 
   2   4  10        9.82        9.81      0.25 o 
   3   4  10        7.76        7.64      0.23 o 
   4   4  10        1.33        1.48      0.13 o 
   5   4  10       22.45       22.11      0.43 o 
   6   4  10        1.68        1.27      0.10 o 
   0   5  10       45.00       48.01      0.73 o 
   1   5  10        4.42        4.49      0.18 o 
   2   5  10        5.98        6.98      0.21 o 
   3   5  10        2.85        2.50      0.15 o 
   4   5  10        1.93        1.67      0.13 o 
   5   5  10       18.45       18.10      0.37 o 
   0   6  10       21.53       20.26      0.32 o 
   1   6  10        5.45        5.26      0.18 o 
   2   6  10       13.56       13.59      0.26 o 
   3   6  10        1.46        1.29      0.11 o 
   4   6  10        7.80        7.13      0.18 o 
   0   7  10        6.01        5.53      0.17 o 
   1   7  10        3.11        3.23      0.13 o 
   2   0  11       46.89       48.28      2.02 o 
   4   0  11       21.55       19.41      1.94 o 
   1   1  11       19.49       21.29      0.34 o 
   2   1  11       18.70       19.28      0.32 o 
   3   1  11       40.08       40.80      0.50 o 
   4   1  11        8.86        7.17      0.19 o 
   1   2  11        0.50        0.52      0.12 o 
   2   2  11       10.67       11.19      0.29 o 
   3   2  11       22.77       23.08      0.33 o 
   4   2  11        0.06        0.01      0.07 o 
   1   3  11        3.38        2.88      0.15 o 
   2   3  11        7.09        7.90      0.27 o 
   3   3  11        2.90        2.69      0.13 o 
   1   4  11        7.25        8.14      0.23 o 
   2   4  11        0.79        0.56      0.09 o 
                                                 
